# Supplementary material for: Trend of Ultraprocessed Product Intake Is Associated with the Double Burden of Malnutrition in Mexican Children and Adolescents
Source: Nutrients. 2022 Oct 17;14(20):4347. doi: 10.3390/nu14204347 (PMC9607204; doi:10.3390/nu14204347)
Supplement: Supplementary file 1 [file nutrients-14-04347-s001.zip]

Archive with 1 entries (1 files):
- nutrients-1903915-supplementary.pdf
